# Supplementary material for: Lactobacillus salivarius UCC118™ Dampens Inflammation and Promotes Microbiota Recovery to Provide Therapeutic Benefit in a DSS-Induced Colitis Model
Source: Microorganisms. 2022 Jul 9;10(7):1383. doi: 10.3390/microorganisms10071383 (PMC9324116; doi:10.3390/microorganisms10071383)
Supplement: Supplementary file 1 [file microorganisms-10-01383-s001.zip]

Archive with 1 entries (1 files):
- microorganisms-1787995-SI.pdf
